# Supplementary material for: Utility of MF-non coding region for measles molecular surveillance during post-elimination phase, Spain, 2017–2020
Source: Front Microbiol. 2023 May 22;14:1143933. doi: 10.3389/fmicb.2023.1143933 (PMC10240958; doi:10.3389/fmicb.2023.1143933)
Supplement: Supplementary Figure S2 — Alignment of the MF-NCR region for the 15 sets of identical MF-NCR sequences found in D8. Regions without substitutions are not shown in the sake of place. [file Data_Sheet_2.zip]

Archive with 1 entries (1 files):
- Figure S2.pdf
